# Supplementary material for: Real-World Practices of Pentosan Polysulfate Maculopathy Screening in Various Clinical Settings and Practice-Associated Factors
Source: J Clin Med. 2024 Aug 27;13(17):5090. doi: 10.3390/jcm13175090 (PMC11396709; doi:10.3390/jcm13175090)
Supplement: Supplementary file 1 [file jcm-13-05090-s001.zip]

Archive with 1 entries (1 files):
- jcm-3150601-supplementary.pdf
